# Supplementary material for: Sex Differences and Long-Term Outcomes in Patients with Left Bundle Branch Area Pacing Compared with Right Ventricular Pacing
Source: J Clin Med. 2025 Jul 24;14(15):5256. doi: 10.3390/jcm14155256 (PMC12347622; doi:10.3390/jcm14155256)
Supplement: Supplementary file 1 [file jcm-14-05256-s001.zip]

Archive with 1 entries (1 files):
- jcm-3674037-supplementary.pdf
